# Supplementary material for: Integrated Analysis of Neuroendocrine and Neurotransmission Pathways Following Developmental Atrazine Exposure in Zebrafish
Source: Int J Mol Sci. 2024 Dec 5;25(23):13066. doi: 10.3390/ijms252313066 (PMC11641385; doi:10.3390/ijms252313066)
Supplement: Supplementary file 1 [file ijms-25-13066-s001.zip]

Archive with 1 entries (1 files):
- ijms-3320587-supplementary.pdf
